# Supplementary material for: Causes and Risk Factors of Pediatric Spontaneous Intracranial Hemorrhage—A Systematic Review
Source: Diagnostics (Basel). 2022 Jun 13;12(6):1459. doi: 10.3390/diagnostics12061459 (PMC9221737; doi:10.3390/diagnostics12061459)
Supplement: Supplementary file 1 [file diagnostics-12-01459-s001.zip]

Archive with 1 entries (1 files):
- diagnostics-1769887-supplementary.xlsx
