# Supplementary material for: Causes and Risk Factors of Pediatric Spontaneous Intracranial Hemorrhage—A Systematic Review
Source: Diagnostics (Basel). 2022 Jun 13;12(6):1459. doi: 10.3390/diagnostics12061459 (PMC9221737; doi:10.3390/diagnostics12061459)
Supplement: Supplementary file 1 [file diagnostics-12-01459-s001.zip › diagnostics-1769887-supplementary.xlsx]

## Sheet: Ark1
Article	Number of patients with all etiologies and risk factors excl. trauma, and with unknown causes	Etiology/condition
		Bleeding tendency	Vitamin K deficiency	Coagulator deficiency	Hemophilia	Thrombocytopenia	Chronic anemia	ALL (and other leukemias/hematological malignancy)	Vascular abnormality	Arterial malformation	Arteriovenous malformation (AVM)	Cavernous aneurysm	Moyamoya disease	Cavernoma	Dural arteriovenous fistula (AVF)	Dural sinus malformation (DSM)	Vein of Galen malformation	Vasculitis	Cerebral sinovenous thrombosis (CSVT)	Intracranial infection	Purulent meningitis	Viral encephalitis	Cerebral paragonimiasis	Tuberculosis (TB)	Brain tumor	Heart disease	Systemic	Other etiology/condition	Undefined stroke	Spontaneous	Unknown	Cryptogenic	Minor / major head injury						Hematological cause (bleeding tendency + vitamin K deficiency + coagulator deficiency + hemophilia + thrombocytopenia + anemia + leukemia)	Vascular cause (vascular abnormality + arterial malformation + AVM + cavernous aneurysm + Moyamoya + cavernoma + AVF + DSM + vein of Galen malformation + vasculitis + CSVT)	Intracranial infection (intracranial infection + purulent meningitis + viral encephalitis + cerebral paragonimiasis + TB infection)	Brain tumor	Cardiac cause	Systemic cause (other than hematological, vascular or cardiac)	Unknown cause (undetermined stroke + unknown + cryptogenic + other undefined etiology/condition)
Gerstl L, Badura K, Heinen F et al. Childhood hemorrhagic stroke: a 7-year single-centre experience. Arch Dis Child. 2019; 104(12): 1198-1202.	33	minus	1	minus	minus	1 (ITP)	minus	minus	minus	minus	6	minus	minus	7	minus	minus	minus	minus	minus	minus	minus	1 (HSV)	minus	minus	14 (1 glioblastoma, 1 medulloblastoma, 1 diffuse astrocytoma WHO II, 1 PNET, 1 atypical teratoid/rhabdoid tumor), 8 brain tumor with bleed into the tumor, but not into normal parenchyma, ventricles or subarachnoidal space, 1 HCC with brain metastases)	minus	2 (septic shock with chronic lung disease of unknown etiology and multiorgan failure, pulmonary invasive aspergillosis with need of CPR)	minus	minus	minus	1	minus	minus						2	13	1	14	0	2	1
Al-Jarallah A, Al-Rifai MT, Riela AR et al. Nontraumatic brain hemorrhage in children: etiology and presentation. J Child Neurol. 2000; 15(5): 284-9.	68. Some patients had more than one risk factor.	minus	1	9 (3 factor VIII deficiency, 1 factor XIII deficiency, 2 liver failure, 1 warfarin therapy, 1 protein C deficiency, 1 protein S deficiency)	minus	8	3 (sickle cell disease)	minus	2 (spontaneous dissection)	4 (1 mycotic aneurysm, 3 saccular aneurysm)	23 (AVM or fistula)	minus	minus	2 (cavernous malformation)	minus	minus	minus	1 (SLE)	minus	minus	minus	1 (Herpes encephalitis)	minus	minus	9	minus	2 (1 adrenocorticotropic hormone, 1 HIV infection)	1 (BMT)	6 (hemorrhagic infarct)	minus	7	minus	minus						21	32	1	9	0	2	14
Blom I, De Shryver EL, Kappelle LJ et al. Prognosis of haemorrhagic stroke in childhood: a long-term follow-up study. Dev Med Child Neurol. 2003; 45(4): 233-9.	56	1 (DIC)	3	minus	1 (type A)	4	minus	1 (leukemia)	minus	5 (aneurysms, location provided)	23	minus	minus	minus	minus	minus	minus	2	minus	1 (lymphoma and fungal infection)	2 (meningitis)	minus	minus	minus	1 (pinealoma)	minus	1 Menkes disease	minus	minus	minus	11	minus	minus						10	30	3	1	0	1	11
Boulouis G, Stricker S, Benichi S et al. Etiology of intracerebral hemorrhage in children: cohort study, systematic review, ant meta-analysis. J Neurosurg Pediatr. 2021; 27: 357-363.	243	minus	minus	14 (clot factors deficiency)	minus	minus	minus	minus	4 (other vasculopathy)	15 (aneurysm)	126	minus	5	32	5 (3 pial AVF, 2 DAVF)	minus	1	minus	minus	minus	minus	minus	minus	minus	7	17 (complication of a cardiac disease)	2 (other systemic)	minus	minus	minus	15	minus	minus						14	188	0	7	17	2	15
Xie LL, Jiang L. Arterial ischemic stroke and hemorrhagic stroke in Chinese children: A retrospective analysis. Brain Dev. 2014; 36(2): 153-8.	109	65	59 (incl. 2 cases complicated with thrombocytopenia)	1 (only increased aPTT and PT without any history or available laboratory evidence supporting vitamin K deficiency)	4	3	3 ( Two were iron deficiency anemia with decreased serum ferritin and increased serum total iron binding capacity, the other one was confirmed microcytic hypochromic anemia by routine blood test.)	minus	9	6	2	1	minus	minus	minus	minus	minus	minus	minus	6 (intracranial infection)	2	2	2	minus	2 (both had brainstem tumors without biopsy confirmation)	1 (ASD confirmed by Doppler echo)	minus	13	20	minus	minus	minus	3 (minor, 3-7 days before stroke)						135	18	12	2	1	0	33
Wang JJ, Shi KL, Li JW et al. Risk factors for arterial ischemic and hemorrhagic stroke in childhood. Pediatr Neurol. 2009; 40(4): 277-81	94	74	72	minus	2 (type A)	minus	minus	1	7	minus	6	minus	1	minus	minus	minus	minus	minus	minus	Summarize	1	2	minus	1	minus	minus	1 (CBV-Ig M (+))	8	Summarize	5	minus	minus	2 (minor)						149	14	4	0	0	1	13
Yock-Corrales A, Varela-Bulgarelli V, Barboza C et al. Presentation of Acute Childhood Stroke in a Tertiary Pediatric Emergency Department. Pediatr Emer Care 2018;34: 552–557.	34 (incl. 3 with head/neck trauma in history)	5 (bleeding diathesis)	minus	minus	minus	minus	minus	minus	minus	minus	7	minus	minus	5	minus	minus	minus	minus	minus	minus	minus	minus	minus	minus	minus	minus	minus	minus	minus	5 (subarachnoid hemorrhage)	12	minus	3						5	12	0	0	0	0	17
de Ribaupierre S, Rilet B, Cotting J, et al. A 10-year experience in paediatric spontaneous cerebral hemorrhage: which children with headache need more than a clinical examination? Swiss Med Wkly. 2008; 138(5-6): 59-69.	22	minus	minus	minus	minus	minus	minus	minus	minus	3 (aneurysm)	11	1 (?cavernoma/aneurysm, patient 16)	minus	3	minus	minus	minus	minus	minus	minus	minus	minus	minus	minus	minus	minus	minus	minus	minus	minus	4	minus	minus						0	18	0	0	0	0	4
Lanthier S, Carmant L, David M et al. Stroke in children: The coexistence of multiple risk factors predictspoor outcome. Neurology . 2000 Jan 25;54(2):371-8.	21	1 (hypofibrinogenemia)	minus	1 (liver failure)	minus	minus	minus	minus	1 (venous malformation)	1 (ruptured aneurysm)	8	minus	minus	4	minus	minus	minus	minus	minus	minus	minus	minus	minus	minus	2	minus	minus	minus	minus	minus	3	minus	minus						2	14	0	2	0	0	3
Sandberg DI, Lamberti-Pasculli M, Drake JM et al. Spontaneous intraparenchymal hemorrhage in full-term neonates. Neurosurgery 2001; 48(5): 1042-8.	3	minus	1	minus	1 (type A)	minus	minus	minus	minus	1 (aneurysm)	minus	minus	minus	minus	minus	minus	minus	minus	minus	minus	minus	minus	minus	minus	minus	minus	minus	minus	minus	minus	minus	minus	minus						2	1	0	0	0	0	0
Suh DC, Alvarez H, Bhattacharya JJ et al. Intracranial Haemorrhage Within the First two Years of Life. Acta Neurochir (Wien) (2001) 143: 997-1004.	16	minus	minus	minus	minus	minus	minus	minus	1 (unspecified)	2 (dissecting aneurysm)	5 (three with nidal pseudoanurysms)	minus	minus	minus	3	4	1	minus	minus	minus	minus	minus	minus	minus	minus	minus	minus	minus	minus	minus	minus	minus	minus						0	16	0	0	0	0	0
Meyer-Heim AD, Boltshauser E. Spontaneous intracranial haemorrhage in children: aetiology, presentation and outcome. Brain Dev. 2003; 25(6): 416-21.	34	4 (hematological disorder)	minus	minus	minus	minus	minus	minus	2 (complex)	5 (aneurysm)	16	minus	minus	2	minus	minus	minus	minus	minus	minus	minus	minus	minus	minus	1	minus	minus	minus	minus	minus	4	minus	minus						4	25	0	1	0	0	4
Zahuranec DB, Brown DL, Lisabeth LD et al. Is It Time for a Large, Collaborative Study of Pediatric Stroke? Stroke. 2005;36:1825-1829.	5	minus	minus	minus	minus	minus	minus	minus	minus	1 (presumed mycotic PCA aneurysm)	1	minus	minus	minus	minus	minus	minus	minus	minus	minus	minus	minus	minus	minus	minus	1 (VSD + ECMO)	minus	1 (recent sinus infection)	minus	minus	1 (presumed AVM)	minus	minus						0	2	0	0	1	1	1
Aydinli N, Tatli B, Caliskan M et al. Stroke in Childhood: Experience in Istanbul, Turkey. J Trop Pediatr. 2006 Jun;52(3):158-62.	22	minus	17	minus	minus	minus	minus	minus	minus	minus	minus	minus	minus	minus	minus	minus	minus	minus	minus	minus	minus	minus	minus	minus	minus	minus	minus	minus	minus	minus	5	minus	minus						17	0	0	0	0	0	5
Liu AC, Segaren N, Cox TS et al. Is there a role for magnetic resonance imaging in the evaluationof non-traumatic intraparenchymal haemorrhage in children? Pediatr Radiol (2006) 36: 940–946.	50	minus	minus	minus	minus	minus	minus	minus	26	minus	minus	minus	minus	minus	minus	minus	minus	minus	5	minus	minus	minus	minus	minus	5	minus	8	minus	minus	minus	3	3	minus						0	31	0	5	0	8	6
Kumar R, Shukla D, Mahapatra AK. Spontaneous intracranial hemorrhage in children. Pediatr Neurosurg. 2009; 45(1): 37-45.	50	2 (hematological disorder)	minus	minus	minus	minus	minus	minus	minus	17 (aneurysm)	22	minus	3	2	minus	minus	minus	minus	minus	minus	minus	minus	minus	minus	2	minus	minus	minus	minus	minus	2	minus	minus						2	44	0	2	0	0	2
Del Balzo F, Spalice A, Ruggieri M et al. Stroke in children: inherited and acquired factors and age-related variations in the presentation of 48 paediatric patients. Acta Paediatrica 2009; 98: 1130-1136.	4 (one patient with two etiologies)	minus	minus	minus	minus	minus	minus	minus	minus	minus	minus	minus	1	3 (1 cavernous hemangioma, 1 multiple cavernous angioma, 1 venous angioma)	minus	minus	minus	minus	minus	minus	minus	minus	minus	minus	minus	minus	1 (Methylene tetrahydrofolate reductase homozygous parents, heterozygous MTHFR aPCR resistance low ACA IgG) - hyperhomocysteinemia	minus	minus	minus	minus	minus	minus						0	4	0	0	0	1	0
Tham EH, Tay SK, Low PS. Factors Predictive of Outcome in Childhood Stroke in an Asian Population. Ann Acad Med Singapore 2009;38:876-81.	11	minus	1	minus	minus	minus	minus	2	minus	minus	3	minus	1	minus	minus	minus	minus	minus	minus	minus	minus	minus	minus	minus	minus	1	minus	minus	minus	minus	3	minus	minus						3	4	0	0	1	0	3
Laugesaar R, Kolk A, Uustalu U et al. Epidemiology of childhood stroke in Estonia. Pediatr Neurol. 2010; 42(2): 93-100.	16	minus	minus	minus	minus	minus	minus	minus	minus	2 (aneurysm, one with ICH, one with SAH from basilar artery aneurysm)	7	minus	minus	minus	minus	minus	minus	1 ( lupus nephritis with antiphospolipid syndrome and peritoneal dialysis)	minus	1 (meningoencephalitis)	minus	minus	minus	minus	minus	minus	2 (amphetamine use, hypertension due to glomerulonephritis)	minus	minus	minus	3 (2 ICH and 1 SAH)	minus	minus						0	10	1	0	0	2	3
Beslow LA, Licht DJ, Smith SE et al. Predictors of outcome in childhood intracerebral hemorrhage: a prospective consecutive cohort study. Stroke 2010; 41(2): 313.	22	minus	minus	minus	minus	minus	minus	minus	minus	1 (aneurysm)	12	minus	minus	7	minus	minus	minus	minus	minus	minus	minus	minus	minus	minus	minus	minus	minus	minus	minus	minus	2	minus	minus						0	20	0	0	0	0	2
Paonessa A, Limbucci N, Tozzi E et al. Radiological strategy in acute stroke in children. Eur J Radiol. 2010; 74(1): 77-85.	17	minus	minus	minus	minus	minus	minus	minus	minus	2 (aneurysm)	5	minus	minus	7	minus	minus	minus	minus	minus	minus	minus	minus	minus	minus	minus	minus	minus	minus	minus	minus	minus	3	minus						0	14	0	0	0	0	3
Christerson S, Strömberg B. Childhood stroke in Sweden I: incidence, symptoms, risk factors and short-term outcome. Acta Paediatr. 2010 Nov;99(11):1641-9.	21	2 (1 defect aggregation of thrombocytes, 1 thrombocytisis)	minus	minus	minus	minus	1 (iron deficiency anemia)	minus	minus	3 (aneurysm)	11	minus	minus	3	minus	minus	minus	minus	minus	minus	minus	minus	minus	minus	minus	minus	1 (staphylococcal septicaemia)	1 (congenital disorder of glycosylation 1A - bleeding tendency only in youngest children, rare after 3-4 years; the youngest patient in this cohort was 9 years old.)	minus	minus	minus	minus	minus						3	17	0	0	0	1	1
Statler KD, Dong L, Nielsen DM et al. Pediatric stroke: clinical characteristics, acute care utilization patterns, and mortality. Childs Nerv Syst 2011; 27: 565-573.	4424	minus	minus	173 (coagulation defect)	minus	minus	90 (52 sickle cell disease, 38 migraine or Fe-deficiency anemia)	108 (leukemia)	minus	minus	303	minus	minus	minus	minus	minus	minus	minus	minus	99	minus	minus	minus	minus	272	77 (congenital heart disease)	8 (connective tissue disease)	minus	minus	minus	3295	minus	minus						371	303	99	272	77	8	3295
Yock-Corrales A, Mackay MT, Mosley I et al. Acute Childhood Arterial Ischemic and Hemorrhagic Stroke in the Emergency Department. Ann Emerg Med. 2011;58:156-163.	31	minus	minus	minus	minus	minus	minus	minus	2 (vertebral artery dissection)	minus	15	minus	minus	2 (cavernous venous malformation)	minus	minus	minus	minus	minus	minus	minus	minus	minus	minus	minus	minus	minus	minus	4 (SAH)	minus	8	minus	minus						0	19	0	0	0	0	12
Zidan I, Ghanem A. Intracerebral hemorrhage in children. Alexandria Journal of Medicine 2012; 48: 139 - 145.	17	minus	minus	minus	3 (unspecified type)	3 (ITP)	1 (sickle cell disease)	2	minus	1 (aneurysm)	5	minus	minus	minus	minus	minus	minus	minus	minus	minus	minus	minus	minus	minus	2	minus	minus	minus	minus	minus	minus	minus	minus						9	6	0	2	0	0	0
Lo WD, Hajek C, Pappa C et al. Outcomes in Children with Hemorrhagic Stroke. JAMA Neurol. 2013 January ; 70(1): .Appendix not available.	59	1 (von Willebrand disease)	minus	minus	1	minus	minus	minus	28 (ranging from AVMs to cavernomas)	minus	minus	minus	2	minus	minus	minus	minus	1 (CNS vasculitis)	minus	1 (brain abscess)	minus	minus	minus	minus	11 brain malignancy	5 (catastrophic postoperative hemorrhages while the patients underwent anticoagulation)	5 (1 renal disease, 1 fatty acid oxidation disorder, 3 systemic malignancy)	minus	minus	minus	4	minus	minus						2	31	1	11	5	5	4
Kalita J, Goyal G, Misra Uk. Experience of pediatric stroke from a tertiary medical center in North India. Journal of the Neurological Sciences 2013; 325: 67-73.	10	minus	minus	minus	minus	minus	minus	minus	1 (venous malformation)	1 (mycotic aneurysm secondary to infective endocarditis)	1	minus	minus	minus	minus	minus	minus	1 (primary CNS vasculitis)	minus	minus	minus	minus	minus	minus	minus	minus	2 (hypertension)	minus	minus	minus	minus	4	minus						0	4	0	0	0	2	4
Beslow LA, Abend NS, Gindville MC et al. Pediatric Intracerebral Hemorrhage: Acute Symptomatic Seizures and Epilepsy. JAMA Neurol. 2013; 70(4): 448-454.	53 (one patient with two etiologies)	5 (anticoagulation)	minus	6 (coagulopathy)	minus	minus	minus	minus	1 (DVA)	5 (aneurysm)	20	minus	1	7 (cavernous malformation)	minus	minus	minus	minus	minus	minus	minus	minus	minus	minus	minus	minus	minus	minus	minus	minus	9	minus	minus						11	34	0	0	0	0	9
Deng Y, Wang Y, Yang W et al. Risk Factors and Imaging Characteristics of Childhood Stroke in China. Journal of Child Neurology 2015, 30(3) 339-343.	249 (231 ICH and 18 SAH, but no SAH etiologies provided)	minus	minus	minus	minus	minus	minus	minus	minus	4 (aneurysm)	94	minus	6	9 (angiocavernoma)	minus	minus	minus	1	minus	minus	minus	minus	minus	minus	minus	minus	22 (19 infection - respiratory infection, meningitis, sinusitis, 1 chronic systemic conditions, 2 acute systemic conditions)	71 (37 acute head and neck disorders, 34 chronic head and neck disorders - mainly intracranial tumor)	minus	minus	42 (24 unknown, 18 SAH)	minus	minus						0	114	0	0	0	93	42
Adil MM, Qurashi AI, Beslow LA et al. Factors Associated with Increased In-Hospital Mortality Among Children with Intracerebral Hemorrhage. J Child Neurol. 2015; 30(8): 1024-1028.	1172	minus	minus	126 (coagulopathy)	minus	minus	61 (48 deficiency anemia, 13 sickle cell disease)	minus	minus	minus	206	minus	minus	minus	minus	minus	minus	minus	minus	minus	minus	minus	minus	minus	minus	22	288 (134 hypertension, 22 nicotine dependence, 38 metastatic cancer, 37 solid tumor without metastasis, 32 renal failure, 12 diabetes, 13 sepsis)	minus	minus	minus	469 (difficult to assess - study on in-hospital mortality and its comorbidities in children with sICH, some could have more than one comorbidity).	minus	minus						187	206	0	0	22	288	469
Liu J, Wang D, Lei C et al. Etiology, clinical characteristics and prognosis of spontaneous intracerebral hemorrhage in children: A prospective cohort study in China. J Neurol Sci. 2015; 358(1-2): 367-70.	70	minus	minus	minus	1	minus	minus	minus	minus	2 (aneurysm)	44	minus	2	4 (angiocavernoma)	minus	minus	minus	minus	minus	minus	minus	minus	minus	minus	2	minus	1 (hypertension)	minus	minus	minus	14	minus	minus						1	52	0	2	0	1	14
Gelfand et al. Is Migraine a Risk Factor for Pediatric Stroke? Cephalalgia. 2015 December ; 35(14): 1252–1260.	42 (minus traumatic stroke)	minus	minus	minus	minus	minus	minus	minus	26 (structural)	1 (aneurysm)	1	minus	minus	minus	minus	minus	minus	minus	minus	minus	minus	minus	minus	minus	minus	minus	minus	7 (other, no further details)	minus	minus	7 (idiopathic)	minus	minus						0	28	0	0	0	0	14
Abbas Q, Ain Merchant QU, Nasir B et al. Spectrum of Intracerebral Hemorrhage in Children: A Report from PICU of a Resource Limited Country. Crit Care Res Pract. 2016; 2016: 9124245.	50	1 (DIC)	7	3 (2 factor XIII deficiency, 1 acute liver failure)	3 (factor VIII deficiency)	3 (ITP)	7 (6 aplastic anemia, 1 thalassemia)	4 (acute leukemia)	minus	1 (aneurysm)	6	minus	minus	minus	minus	minus	minus	minus	minus	minus	1 (ICH after pseudomonas meningitis)	1 (viral encephalitis)	minus	minus	minus	minus	minus	minus	minus	minus	13	minus	minus						28	7	2	0	0	0	13
Chiang KL, Cheng CY. Epidemiology, risk factors and characteristics of pediatric stroke: a nationwide population-based study. QJM 2018; 445-454.	299	minus	minus	2 (other coagulation defects)	3 (type A)	5 (ITP)	5 (1 hemolytic anemia, 3 aplastic anemia, 1 thalassemia)	14 (hematological malignancy)	61 (2 other peripheral vascular anomaly, 1 cerebral artery occlusion, 58 other unmentioned cerebral vascular anomaly)	8 (aneurysm)	15	minus	2	4 (hemangioma)	minus	minus	minus	2	minus	3 (intracranial and intraspinal abscess)	25 (meningitis and infectious encephalitis)	minus	minus	minus	34 (25 malignant, 9 benign or uncertain behavior)	26 (15 congenital complex heart syndromes plus cathegories, 6 congenital heart diseases, simple, 1 heart valve disorder, 2 cardiac dysrythmia, 2 myocarditis and endocarditis)	52 (10 severe renal disorder, 4 metabolic disorders, 1 volume depletion bleeding, 1 physiological development retardation or nutritional problems, 2 chromosome or congenital anomaly, 4 prematurity, 4 ventilator dependency, 26 sepsis).	29 (2 anoxic brain injury, 6 CNS anomaly, 12 other previous brain damage sequelae, 4 cerebral palsy, 1 post BMT, 4 old major traumatic injury)	minus	minus	9	minus	38 (24 abusive head trauma or shaken baby, 9 non-abusive head trauma, 5 other traumatic injury)						29	92	28	34	26	52	38
Uzunhan TA, Aydinli N, Caliskan et al. Short-term neurological outcomes in ischemic and hemorrhagic pediatric stroke. Pediatr Int. 2019; 61(2): 166-174.	12	minus	minus	minus	minus	2	minus	minus	minus	minus	3	minus	minus	2	minus	minus	minus	minus	minus	minus	minus	minus	minus	minus	1 (GBM WHO stage 4)	minus	minus	minus	minus	minus	4	minus	minus						2	5	0	1	0	0	4
Söbü E, Özdemir N, Uysal S et al. Pediatric Stroke: A Single-Center Experience. J Pediatr Hematol Oncol 2019; 41: 519-524.	15 (minus 8 trauma)	minus	10 (late hemorrhagic disease of the newborn)	1	minus	minus	minus	minus	minus	minus	1	minus	minus	minus	minus	minus	minus	minus	minus	1 (chickenpox infection, presumed indirectly)	minus	minus	minus	minus	minus	minus	1 history of intensive care stay	minus	minus	minus	1	minus	minus						11	1	1	0	0	1	1
de Montferrand C, Vassel-Hitier J, Yvon-Chaou E et al. Language and cognitive outcomes after childhood stroke: theoretical implications for hemispheric specialization. Cortex 2019; 120: 509-523.	105	minus	minus	2 (coagulopathy)	minus	minus	minus	minus	minus	7 (aneurysm)	82	minus	minus	4	minus	minus	minus	minus	minus	minus	minus	minus	minus	minus	minus	minus	minus	minus	minus	minus	10	minus	minus						2	93	0	0	0	0	10
Huang X, Cheng Z, Hu Y et al. Associations of Clinical Characteristics and Etiology with Death in Hospitalized Chinese Children After Spontaneous Intracerebral Hemorrhage: a Single-Center, Retrospective Cohort Study. Front Pediatr. 2021; 8: 576077.	200	minus	40	minus	10 (type A or B)	7	1 (aplastic anemia)	9 (leukemia)	5 (other vascular)	5 (aneurysm)	57	minus	3	4	minus	minus	minus	minus	minus	3 (infection)	minus	minus	minus	minus	7 (tumor)	minus	5 (multiorgan dysfunction syndrome or hypertension)	minus	minus	minus	44	minus	minus						67	74	3	7	0	5	44
Deng Y, Liu G, Zhang G et al. Childhood strokes in China describing clinical characteristics, risk factors and performance indicators: a case-series study. Stroke Vasc Neurol. 2021; 7(2): 140-148.	140	minus	minus	minus	minus	minus	minus	minus	1 (dissection)	6 (aneurysm)	72	minus	8	28	3	minus	minus	2	minus	minus	minus	minus	minus	minus	4	3 (1 rheumatic heart disease, 1 patent ductus arteriosus, 1 endocarditis)	5 (4 hypertension, 1 fever>48 hours)	1 (ventriculoperitoneal shunt)	minus	minus	19	minus	3 (head trauma)						0	120	0	4	3	5	20
Pangprasertkul S, Borisoot W, Buawangpong N et al. Comparison of Arterial Ischemic and Hemorrhagic Pediatric Stroke in Etiology, Risk Factors, Clinical Manifestations, and Prognosis. Pediatr Emerg Care 2022; Jan 18. Online ahead of print.	32	4 (2 DIC, 2 antithrombotic usage)	minus	7 (5 acquired prothrombin complex deficiency, 2 biliary atresia with coagulation defect)	1	8 (2 ITP, 6 thrombocytopenia)	minus	4 (3 leukemia/lymphoma, 1 neuroblastoma)	1 (intracranial pseudoaneurysm)	minus	7	minus	minus	minus	minus	minus	minus	3	minus	minus	1 (meningitis)	minus	minus	minus	minus	1 (postoperative, cardiac surgery)	1 (hypertension)	minus	minus	minus	1	minus	minus						24	11	1	0	1	1	1
Sum	7931	165	212	345	30	44	172	145	178	109	1226	2	35	141	11	4	2	14	5	115	32	7	2	1	376	154	410	132	30	10	4025	10	49						1113	1727	157	376	154	482	4135
Sum - all causes (unknown + diagnosed, minus trauma)	8144
Sum - all causes (diagnosed, minus trauma)	4009
